# Supplementary material for: mRNA-seq reveals skeletal muscle atrophy in response to handling stress in a marine teleost, the red cusk-eel (Genypterus chilensis)
Source: BMC Genomics. 2015 Dec 1;16:1024. doi: 10.1186/s12864-015-2232-7 (PMC4667402; doi:10.1186/s12864-015-2232-7)
Supplement: Additional file 1: Table S1. — Complete list of up-regulated and down-regulated transcripts in response to handling stress. (XLSX 66 kb) [file 12864_2015_2232_MOESM1_ESM.xlsx]

## Sheet: Hoja1
Accession	Gene Description	Fold Change	Gene ID
contig449	f-box only protein 32	184.846	fbxo32
contig3527	kelch-like protein 38	38.8454	klhl38
contig7769	diphthamide biosynthesis protein 2	36.0707	dph2
contig3856	zinc finger protein 658	26.8218	znf658
contig5776	phenylalanyl-trna mitochondrial	24.972	fars2
contig8088	dis3 mitotic control homolog	23.1222	dis3
contig7815	integrin alpha-d precursor	23.1222	itgad
contig14089	p-selectin precursor	23.1222	selp
contig7659	sulfite mitochondrial	22.6598	suox
contig6030	desumoylating isopeptidase 1	22.1973	desi1
contig13220	cathepsin k precursor	21.2725	ctsk
contig14175	ubiquitin carboxyl-terminal hydrolase 30	21.2725	usp30
contig12140	ataxin-2-like protein	20.3476	atxn2l
contig7586	mbt domain-containing protein 1	20.3476	mbtd1
contig22157	e3 ubiquitin-protein ligase rnf14	20.3476	rnf14
contig22035	box c d snorna protein 1	20.3476	znhit6
contig14109	c-c chemokine receptor type 4	19.4227	ccr4
contig4381	molybdenum cofactor biosynthesis protein 1	19.4227	mocs1
contig285	matrix metalloproteinase-19 precursor	19.1915	mmp19
contig9684	mitochondrial precursor	18.4978	fech
contig10315	tyrosine-protein phosphatase non-receptor type 6	17.5729	ptpn6
contig3434	zinc finger ccch domain-containing protein 3	17.1105	zc3h3
contig1655	integrator complex subunit 3	16.648	ints3
contig13250	orm1-like protein 1	15.7231	ormdl1
contig10587	bcl2 adenovirus e1b 19 kda protein-interacting protein 2	15.7231	bnip3
contig3575	acetylcholine receptor subunit gamma precursor	14.7982	chrng
contig13734	voltage-gated potassium channel subunit beta-1	14.7982	kcnab1
contig3165	sorting nexin-15	14.7982	snx15
contig21144	transcription factor	14.7982	spi1
contig22972	ubiquitin carboxyl-terminal hydrolase 16	14.7982	usp16
contig20420	diphthamide biosynthesis protein 1	13.8733	dph1
contig20581	exosome complex exonuclease rrp43	13.8733	exosc8
contig13793	fxyd domain containing ion transport regulator 5a precursor	13.8733	fxyd5
contig940	receptor-type tyrosine-protein phosphatase kappa precursor	13.8733	ptprk
contig15246	atp-dependent rna helicase mitochondrial precursor	13.8733	supv3l1
contig9396	speckle targeted pip5k1a-regulated poly polymerase	13.8733	tut1
contig20427	zinc finger protein 16	13.8733	znf16
contig3678	peripheral plasma membrane protein cask	13.8733	cask
contig795	cytosolic 5 -nucleotidase 3	13.7412	nt5c3a
contig8443	lon peptidase n-terminal domain and ring finger protein 3	13.565	lonrf3
contig27461	exosome complex component mtr3	12.9485	exosc6
contig4074	protein fam134a	12.9485	fam134a
contig25238	lysine-specific demethylase 8	12.9485	kdm8
contig9024	pleckstrin homology domain-containing family a member 3	12.9485	plekha1
contig17849	rho-related gtp-binding protein	12.9485	rhoc
contig13097	e3 ubiquitin-protein ligase bre1a	12.9485	rnf20
contig1376	pyruvate dehydrogenase isozyme 1	12.7172	pdk1
contig3512	beta- -galactosyltransferase 6	12.486	b4galt6
contig2409	large neutral amino acids transporter small subunit 4	12.0698	slc43a2
contig1295	phosphoglucomutase-like protein 5	11.8101	pgm5
contig10717	kelch-like protein 20	11.7153	klhl20
contig7950	plastin-2	11.5611	lcp1
contig17115	ribosomal rna-processing protein 8	11.5611	rrp8
contig7478	e3 ubiquitin-protein ligase mdm2	11.2143	mdm2
contig12004	fatty aldehyde dehydrogenase	11.0987	aldh3a2
contig54215	conserved oligomeric golgi complex subunit 2	10.8675	cog2
contig6649	ap-4 complex accessory subunit tepsin	10.7904	enthd2
contig3128	dna-directed rna polymerase i subunit rpa2	10.7287	polr1b
contig15786	general transcription factor 3c polypeptide 4	10.6362	gtf3c4
contig1350	large neutral amino acids transporter small subunit 2	10.5977	slc7a8
contig17501	nuclear factor erythroid 2-related factor 1	10.405	nfe2l1
contig11321	denn domain-containing protein 5b	10.1738	dennd5b
contig12191	mitogen-activated protein kinase 12	10.1738	mapk12
contig20832	dna-directed rna polymerase ii subunit rpb9	10.1738	polr2i
contig13190	survival motor neuron protein	10.1738	smn1
contig1666	ring finger and chy zinc finger domain-containing protein 1	9.71134	rchy1
contig8141	epididymis-specific alpha-mannosidase precursor	9.55719	man2b2
contig14903	xaa-pro aminopeptidase 1	9.55719	xpnpep1
contig8393	ring finger protein 126	9.48012	rnf126
contig4668	ddb1- and cul4-associated factor 11	9.40304	dcaf11
contig14491	ceramide kinase	9.2489	cerk
contig2611	secretory phospholipase a2 receptor precursor	9.2489	pla2r1
contig4780	sodium hydrogen exchanger 9	9.2489	slc9a9
contig8491	nuclear protein 1	8.85251	nupr1
contig7985	h(+) cl(-) exchange transporter 5	8.78645	clcn5
contig29989	gpi mannosyltransferase 1	8.78645	pigm
contig3222	cmp-n-acetylneuraminate-beta-galactosamide-alpha- -sialyltransferase 2	8.78645	st6gal1
contig4783	u3 small nucleolar rna-associated protein 14 homolog a	8.78645	utp14a
contig2718	growth hormone receptor precursor	8.76443	ghr
contig15327	chromodomain-helicase-dna-binding protein 1-like	8.58826	chd1l
contig15738	gdnf-inducible zinc finger protein 1	8.55523	gzf1
contig6594	hepatitis b virus x-interacting protein	8.55523	lamtor5
contig8423	ankyrin repeat and socs box protein 5	8.32401	asb5
contig2968	glutamate carboxypeptidase 2	8.32401	folh1
contig3507	golgin subfamily a member 5	8.32401	golga5
contig8364	28s ribosomal protein mitochondrial	8.32401	mrps36
contig4528	transmembrane protein c2orf18 homolog precursor	8.32401	slc35f6
contig13515	sphingomyelin phosphodiesterase	8.32401	smpd3
contig6479	fintrim member 67	8.32401	trim25
contig1721	choline dehydrogenase	8.20839	chdh
contig6047	multidrug resistance-associated protein 5	8.19188	abcc5
contig6162	kelch-like ech-associated protein 1	8.12582	keap1
contig1538	component of gems 4	8.01571	gemin4
contig1170	calcium-binding and coiled-coil domain-containing protein 1	7.98257	calcoco1
contig2834	coiled-coil domain-containing protein 41	7.86156	ccdc34
contig10536	gon-4-like protein	7.86156	gon4l
contig674	c-reactive protein precursor	7.72555	crp
contig5634	actin binding 1c	7.58409	ablim1
contig13865	atp synthase subunit s-like protein	7.39912	atp5sl
contig18495	histone h2b type 2-e	7.39912	hist2h2be
contig15029	lysophosphatidic acid receptor 1	7.39912	lpar1
contig10208	protein nlrc3	7.39912	nlrc3
contig725	signal peptide peptidase-like 2a precursor	7.39912	sppl2a
contig2867	elongator complex protein 4	7.39912	elp4
contig8658	cytosolic fe-s cluster assembly factor narfl	7.39912	narfl
contig16997	zinc finger protein 596	7.39912	znf596
contig8359	atpase family aaa domain-containing protein 3	7.09082	atad3a
contig8823	histone deacetylase complex subunit sap130	7.09082	sap130
contig834	inactive dual specificity phosphatase 27	7.0721	dusp27
contig12761	nuclease harbi1	7.0688	harbi1
contig2982	ubiquitin carboxyl-terminal hydrolase 12	7.02916	usp12
contig1617	forkhead box protein O1	6.88529	foxo1
contig3582	dna-directed rna polymerase i subunit rpa1	6.85506	polr1a
contig13429	sec1 family domain-containing protein 2	6.78252	scfd2
contig10308	zinc finger fyve domain-containing protein 1	6.78252	zfyve1
contig3233	chromobox protein homolog 7	6.75169	cbx7
contig4684	threonylcarbamoyladenosine trna methylthiotransferase	6.70545	cdkal1
contig4765	tcdd-inducible poly	6.6592	tiparp
contig7923	ddb1- and cul4-associated factor 5	6.62837	dcaf5
contig3840	milk fat globule-egf factor 8 protein precursor	6.57699	mfge8
contig411	atp-dependent clp protease atp-binding subunit clpx- mitochondrial	6.57421	clpx
contig5227	protein phosphatase 1 regulatory subunit 3b	6.47423	ppp1r3b
contig3265	granulins precursor	6.47423	grn
contig2411	pin2 terf1-interacting telomerase inhibitor 1	6.47423	pinx1
contig18242	pleiotropic regulator 1	6.38174	plrg1
contig1078	dephospho- kinase	6.37146	dcakd
contig6048	fun14 domain-containing protein 2	6.32008	fundc2
contig1306	oxysterol-binding protein 2	6.28925	osbp2
contig4579	pyruvate dehydrogenase isozyme 2 isoform 2	6.27804	pdk2
contig1190	calpain-7	6.26079	capn7
contig2601	hypoxia-inducible factor 1-alpha	6.25401	hif1a
contig1438	angiopoietin-related protein 3 precursor	6.243	angptl3
contig7660	ubiquitin-protein ligase e3a	6.21612	ube3a
contig10603	pre-b-cell leukemia transcription factor 1	6.20997	pbx1
contig8060	secretory carrier-associated membrane protein 1	6.20997	scamp1
contig12307	cd209 antigen	6.16593	cd209
contig4854	cryptochrome-1	6.16593	cry1
contig25787	transmembrane protein 192	6.16593	tmem192
contig246	muscular lmna-interacting protein	6.15892	mlip
contig9866	phosphatidylcholine-sterol acyltransferase precursor	6.1379	lcat
contig7936	complement c1q subcomponent subunit c precursor	6.10427	c1qc
contig6464	cysteine-rich with egf-like domain protein 2 precursor	6.10427	creld2
contig14810	iron-sulfur cluster assembly 2 mitochondrial precursor	6.10427	isca2
contig5067	mid1-interacting protein 1	6.0721	mid1ip1
contig23604	udp-n-acetylglucosamine transferase subunit alg14 homolog	6.01178	alg14
contig13221	xpa-binding protein 1	6.01178	gpn1
contig17792	nedd4-binding protein 1	6.01178	n4bp1
contig3324	wd sam and u-box domain-containing protein 1	6.01178	wdsub1
contig1027	transmembrane protein 63a	5.96974	tmem63a
contig1763	ets-related transcription factor elf-1	5.91929	tmem63a
contig1318	autophagy-related protein 9a	5.91125	atg9a
contig8501	ankyrin repeat and lem domain-containing protein 2	5.85763	ankle2
contig14887	leucine-rich repeat and calponin homology domain-containing protein 4	5.85763	lrch4
contig8631	rna polymerase i-specific transcription initiation factor rrn3	5.85763	rrn3
contig11920	sphingosine-1-phosphate lyase 1	5.85763	sgpl1
contig1114	xeroderma complementation group c	5.85763	xpc
contig54076	rna polymerase ii elongation factor ell3	5.78056	ell3
contig6624	proteasome activator subunit	5.72835	psme
contig3411	cathepsin l1 precursor	5.71649	ctsl
contig5268	peroxisomal bifunctional enzyme	5.68146	ehhadh
contig12436	nuclear factor interleukin-3-regulated protein	5.66495	nfil3
contig2819	ubiquitin carboxyl-terminal hydrolase 28	5.66292	usp28
contig6563	cohesin subunit sa-2	5.63342	stag2
contig3718	legumain precursor	5.59558	lgmn
contig5664	ubiquitin carboxyl-terminal hydrolase 17-like	5.54934	usp17l2
contig54219	gpi mannosyltransferase 3	5.54934	pigb
contig8478	peptidylprolyl isomerase	5.54934	ppih
contig16641	zinc transporter 4	5.54934	slc30a4
contig5979	ubiquitin-like modifier-activating enzyme 1	5.54934	uba1
contig490	ccaat enhancer-binding protein gamma	5.54934	cebpg
contig3440	eukaryotic translation initiation factor 4e-binding protein 3	5.53481	eif4ebp3
contig932	alpha-protein kinase 3	5.49767	alpk3
contig1246	glycine receptor subunit alpha-2 precursor	5.49166	glra2
contig5653	wasp homolog-associated protein with membranes and microtubules	5.44657	whamm
contig54203	ubiquitin-protein ligase e3c	5.44053	ube3c
contig9822	mannose-1-phosphate guanyltransferase alpha	5.41721	gmppa
contig13810	vitamin k epoxide reductase complex subunit 1-like protein 1	5.39519	vkorc1
contig5414	f-box only protein 7	5.38118	fbxo7
contig10897	protein fam57a	5.36436	fam57a
contig3847	structural maintenance of chromosomes protein 5	5.34381	smc5
contig14682	pax-interacting protein 1	5.31811	paxip1
contig11418	zinc finger protein 143	5.31811	znf143
contig3460	myotubularin-related protein 14	5.28508	mtmr14
contig2160	ribosomal rna-processing protein 7 homolog a	5.28508	rrp7a
contig1781	transducin beta-like protein 2 precursor	5.27187	tbl2
contig6318	rna-binding protein 28	5.24104	rbm28
contig10072	zinc finger protein 830	5.24104	znf830
contig7978	atp-binding cassette sub-family b member mitochondrial	5.21301	abcb7
contig1016	serine threonine-protein kinase endoribonuclease ire1 precursor	5.18742	ern1
contig8831	notchless protein homolog 1	5.17938	nle1
contig16782	pentatricopeptide repeat-containing protein 2	5.17938	ptcd2
contig4947	protein tweety homolog 3	5.17938	ttyh3
contig14405	mitochondrial uncoupling protein 2	5.17938	ucp2
contig5288	malonyl- decarboxylase	5.17938	mlycd
contig8976	e3 ubiquitin-protein ligase herc2	5.15296	herc2
contig10649	ccr4-not transcription complex subunit 4	5.12893	cnot4
contig1012	alpha-crystallin a chain	5.11423	cryaa
contig1072	breast cancer metastasis-suppressor 1-like protein	5.08689	brms1l
contig17835	wash complex subunit strumpellin	5.08689	kiaa0196
contig22307	iron zinc purple acid phosphatase-like protein precursor	5.08689	papl
contig6845	sister chromatid cohesion protein pds5 homolog a	5.08689	pds5a
contig2562	tp53-regulating kinase	5.08689	tp53rk
contig5540	trna (uracil-5-)-methyltransferase homolog a	5.03551	trmt2a
contig6902	activating signal cointegrator 1 complex subunit 1	4.9944	ascc1
contig13500	rab proteins geranylgeranyltransferase component a 2	4.9944	chml
contig7335	solute carrier family 15 member 4	4.9944	slc15a4
contig8302	cyclin-dependent kinase inhibitor 1b	4.93274	cdkn1b
contig15969	disabled homolog 1	4.93274	dab1
contig7216	rho-related btb domain-containing protein 1	4.93274	rhobtb1
contig993	protein phosphatase 1 regulatory subunit 3c	4.90758	ppp1r3c
contig54232	microfibrillar-associated protein 1	4.87669	mfap1
contig3419	f-box only protein 3	4.85567	fbxo3
contig12726	peroxisomal membrane protein 11b	4.85567	pex11b
contig6001	gamma-secretase subunit pen-2	4.85567	psenen
contig12775	transcription factor cp2	4.85567	tfcp2
contig821	cullin 4b	4.83788	cul4b
contig7347	centrosomal protein of 70 kda	4.80943	cep70
contig5186	nuclear pore complex protein nup50	4.80943	nup50
contig3075	peptidylprolyl isomerase domain and wd repeat-containing protein 1	4.7786	ppwd1
contig21783	dnaj homolog subfamily c member 17	4.75657	dnajc17
contig8568	e3 ubiquitin-protein ligase rnf25	4.75657	rnf25
contig16154	u5 small nuclear ribonucleoprotein 40 kda protein	4.75657	snrnp40
contig48	f-box only protein 30	4.7529	fbxo30
contig7590	guanine nucleotide-binding 3-like protein	4.74509	gnl3
contig6337	cathepsin z precursor	4.73543	ctsz
contig54057	serine threonine-protein kinase nek7	4.73326	nek7
contig7170	synaptobrevin homolog ykt6	4.73326	ykt6
contig4778	tenascin-n precursor	4.67624	tnn
contig492	lipid phosphate phosphohydrolase 2	4.66849	ppap2c
contig664	ankyrin-2 isoform 3	4.62445	ank2
contig10154	coiled-coil domain-containing protein 130	4.62445	ccdc130
contig2727	zinc finger protein dzip1	4.62445	dzip1
contig6807	gtpase imap family member 4	4.62445	gimap4
contig3689	aspartate mitochondrial	4.62445	got2
contig4169	d-3-phosphoglycerate dehydrogenase	4.62445	phgdh
contig3749	receptor-type tyrosine-protein phosphatase gamma	4.62445	ptprg
contig6430	rna 3 -terminal phosphate cyclase-like protein	4.62445	rcl1
contig11379	u11 u12 small nuclear ribonucleoprotein 48 kda protein	4.62445	snrnp48
contig1449	autophagy-related protein 2 homolog a	4.57306	atg2a
contig15108	surfeit locus protein 6	4.56279	surf6
contig2586	protein-methionine sulfoxide oxidase mical2	4.4703	mical2
contig10277	transcriptional adapter 2-alpha	4.4703	tada2a
contig1924	dna-directed rna polymerase ii subunit rpb2	4.45317	polr2b
contig3319	conserved oligomeric golgi complex subunit 1	4.43947	cog1
contig5060	gtp-binding protein gem	4.43947	gem
contig2166	ribosome biogenesis gtp-binding protein	4.43947	gtpbp8
contig3875	solute carrier family 22 member 23	4.43947	slc22a23
contig4951	eukaryotic translation initiation factor 4e type 3	4.42973	eif4e3
contig9321	zinc finger protein 451	4.41892	znf451
contig6714	immunoglobulin-binding protein 1	4.41101	igbp1
contig10449	mitochondrial import inner membrane translocase subunit tim23	4.41101	timm23
contig1640	nucleolar protein 56	4.37324	nop56
contig244	musculoskeletal embryonic nuclear protein 1	4.37139	mustn1
contig22	myosin heavy chain	4.36464	myh2
contig2039	ep300-interacting inhibitor of differentiation 3	4.36019	eid3
contig14602	dnaj homolog subfamily c member 3 precursor	4.33987	dnajc3
contig5027	nuclear protein localization protein 4 homolog	4.33987	nploc4
contig4471	cdc73 domain protein	4.33238	cdc73
contig9914	ubiquitin-like modifier-activating enzyme atg7	4.33016	atg7
contig27544	ankyrin repeat and socs box protein 3	4.31615	asb3
contig23932	properdin precursor	4.31615	cfp
contig17347	cop9 signalosome complex subunit 1	4.31615	gps1
contig10336	gdp-fucose protein o-fucosyltransferase 1 precursor	4.31615	pofut1
contig2158	retinoblastoma-binding protein 5	4.31615	rbbp5
contig21596	tribbles homolog 2	4.31615	trib2
contig1253	pre-mrna-splicing factor syf1	4.30275	xab2
contig7263	actin-related protein 2 3 complex subunit 1b	4.2837	arpc1b
contig12843	mediator of rna polymerase ii transcription subunit 19	4.27761	med19
contig4762	wd repeat-containing protein 75	4.27761	wdr75
contig203	kelch-like protein 31	4.26537	klhl31
contig9323	nurim	4.25449	nrm
contig6072	ras-related protein rab-4a	4.25449	rab4a
contig8130	dimethyladenosine transferase mitochondrial	4.25449	tfb1m
contig15874	was protein family homolog 1	4.25449	wash1
contig900	dcn1-like protein 1	4.25449	dcun1d1
contig11150	e3 ubiquitin-protein ligase chfr	4.22807	chfr
contig209	f-box only protein 30	4.22366	fbxo30
contig2769	complement c1s subcomponent precursor	4.20404	c1s
contig1068	nucleolar protein 14	4.18402	nop14
contig4451	cytoplasmic dynein 1 light intermediate chain 2	4.162	dync1li2
contig15365	interferon-stimulated 20 kda exonuclease-like 2	4.162	isg20l2
contig2636	microphthalmia-associated transcription factor	4.162	mitf
contig1079	nuclear pore complex protein nup88	4.162	nup88
contig11262	nuclear valosin-containing	4.162	nvl
contig13439	proline-rich protein 5	4.162	prr5
contig4973	ankyrin repeat and zinc finger domain-containing protein 1	4.13766	ankzf1
contig3589	fast kinase domain-containing protein 1	4.1348	fastkd1
contig170	mitochondrial glutamate carrier 1	4.13132	slc25a22
contig2045	homeobox protein hox-a9	4.12643	hoxa9
contig5267	dna-directed rna polymerase iii subunit rpc5	4.11062	polr3e
contig11949	srsf protein kinase 3	4.11062	srpk3
contig7801	phospholipase d3	4.1042	pld3
contig4271	cell division cycle protein 23 homolog	4.09594	cdc23
contig383	phospholipase a-2-activating protein	4.09594	plaa
contig2220	proteasomal ubiquitin receptor adrm1	4.08578	adrm1
contig8319	transmembrane protein 39b	4.08493	tmem39b
contig3597	phosphatidyl synthase	4.06951	ptdss1
contig1066	y+l amino acid transporter 1	4.06465	slc7a7
contig8545	serine threonine-protein kinase ulk1	4.0519	ulk1
contig5426	tyrosine-protein kinase jak2	4.04639	jak2
contig5837	sulfhydryl oxidase 1 precursor	4.04639	qsox1
contig7875	f-box lrr-repeat protein 5	4.03588	fbxl5
contig257	cullin 1	4.01971	cul1
contig2149	echinoderm microtubule-associated 4	4.00785	eml4
contig3112	pleckstrin homology domain-containing family b member 2	4.00785	plekhb2
contig10774	major facilitator superfamily domain-containing protein 1	4.00785	mfsd1
contig2859	perilipin-2	4.00785	plin2
contig24850	transmembrane 6 superfamily member 1	4.00785	tm6sf1
contig4795	bcl2 adenovirus e1b 19 kda protein-interacting protein 3-like	3.98859	bnip3l
contig685	eukaryotic elongation factor 2 kinase	3.98125	eef2k
contig1409	transforming acidic coiled-coil-containing protein 2 isoform a	3.97158	tacc2
contig1091	map kinase-interacting serine threonine-protein kinase 1	3.96427	mknk1
contig9673	nocturnin	3.96381	ccrn4l
contig15016	transcription initiation factor iib	3.9518	gtf2b
contig3531	eukaryotic initiation factor 4a-i	3.94407	eif4a1
contig509	uridine-cytidine kinase 2	3.93934	uck2
contig589	map kinase-activated protein kinase 3	3.93078	mapkapk3
contig3835	cytochrome b-c1 complex subunit mitochondrial	3.93078	uqcrc2
contig9047	wd repeat domain phosphoinositide-interacting protein 1	3.93078	wipi1
contig3034	fyve and coiled-coil domain-containing protein 1	3.92564	fyco1
contig3257	tbc1 domain family member 15	3.91426	tbc1d15
contig6717	collagen alpha-1 chain precursor	3.90509	col1a1
contig10886	rest corepressor 2	3.89775	rcor2
contig966	ceramide synthase 2	3.88454	cers2
contig11952	26s proteasome non-atpase regulatory subunit 14	3.88454	psmd14
contig23687	ccaat enhancer-binding protein delta	3.88454	cebpd
contig13833	protein frg1	3.87573	frg1
contig9002	ribosome biogenesis protein bop1	3.87297	bop1
contig7709	e3 ubiquitin-protein ligase kcmf1	3.86772	kcmf1
contig825	deoxynucleotidyltransferase terminal-interacting protein 2	3.85371	dnttip2
contig3680	ga-binding protein alpha chain	3.85371	gabpa
contig6670	t-box transcription factor tbx18	3.85371	tbx18
contig17724	exocyst complex component 8	3.83169	exoc8
contig3242	neural wiskott-aldrich syndrome protein	3.83169	wasl
contig693	interferon regulatory factor 9	3.82288	irf9
contig3815	mitogen-activated protein kinase kinase kinase kinase 5	3.80232	map3k5
contig3352	cytochrome b5	3.79691	cyb5a
contig8408	u3 small nucleolar ribonucleoprotein protein mpp10	3.79205	mphosph10
contig963	ras-related protein rab-6a	3.79205	rab6a
contig11185	methyltransferase like 17	3.78364	mettl17
contig5690	serine threonine-protein phosphatase 2a catalytic subunit alpha isoform	3.7416	ppp2ca
contig1406	ral gtpase-activating protein subunit beta	3.7416	ralgapb
contig5312	ras-related protein rab-11b	3.73977	rab11b
contig851	serine incorporator 1 precursor	3.73731	serinc1
contig1676	alcohol dehydrogenase class-3	3.72903	adh5
contig54176	fat storage-inducing transmembrane protein 1	3.69956	fitm1
contig6658	disintegrin and metalloproteinase domain-containing protein 17 precursor	3.69956	adam17
contig4793	alsin isoform 1	3.69956	als2
contig11201	calcium calmodulin-dependent protein kinase kinase 1	3.69956	camkk1
contig11179	ras gtpase-activating protein ngap	3.69956	rasal2
contig338	tbc1 domain family member 8	3.69956	tbc1d8
contig12365	tho complex subunit 5 homolog	3.69956	thoc5
contig4159	60s ribosomal protein l7-like 1	3.69956	rpl7l1
contig886	proheparin-binding egf-like growth factor precursor	3.66653	hbegf
contig2937	serine threonine-protein kinase sgk1	3.66653	sgk1
contig2050	4f2 cell-surface antigen heavy chain	3.65815	slc3a2
contig3114	ankyrin repeat and socs box protein 16	3.64818	asb16
contig4291	phosphatidylinositol 3-kinase catalytic subunit type 3	3.64671	pik3c3
contig1118	t-complex protein 11-like protein 2	3.64175	tcp11l2
contig5584	proline- glutamic acid- and leucine-rich protein 1	3.6379	pelp1
contig10038	tether containing ubx domain for glut4	3.63577	aspscr1
contig4790	integrator complex subunit 4	3.62557	ints4
contig3864	ribose-phosphate pyrophosphokinase 2	3.62557	prps2
contig736	xin actin-binding repeat-containing protein 1	3.62319	xirp1
contig2489	adp-ribosylation factor-like protein 9	3.60707	arl9
contig19661	nucleolar protein 10	3.60707	nol10
contig7426	u3 small nucleolar rna-associated protein 15 homolog	3.59679	utp15
contig9527	spermatogenesis-defective protein 39 homolog	3.59679	vipas39
contig7017	atp-dependent rna helicase ddx24	3.59284	ddx24
contig5234	proteasome-associated protein ecm29 homolog	3.59284	ecm29
contig2070	retinol dehydrogenase 14	3.58395	rdh14
contig6559	swi snf complex subunit smarcc1	3.58395	smarcc1
contig404	vacuolar protein sorting-associated protein 18 homolog	3.58022	vps18
contig2366	protein furry homolog-like	3.57261	fryl
contig17721	trna (guanine -n1)-methyltransferase	3.56743	trmt5
contig3817	baculoviral iap repeat-containing protein 3	3.56082	birc3
contig6764	suppressor of cytokine signaling 3	3.55727	socs3
contig3179	fact complex subunit ssrp1	3.55727	ssrp1
contig3551	ubiquitin carboxyl-terminal hydrolase 47	3.55727	usp47
contig15942	fas-associated factor 2	3.54541	faf2
contig4685	sulfide:quinone mitochondrial	3.5186	sqrdl
contig6408	histone deacetylase 6	3.51458	hdac6
contig10508	e3 ubiquitin-protein ligase rnf168	3.51458	rnf168
contig17153	histone acetyltransferase type b catalytic subunit	3.49403	hat1
contig17014	periphilin-1 isoform 3	3.49403	pphln1
contig7790	syntaxin-18	3.49403	stx18
contig5444	60 kda lysophospholipase	3.48612	aspg
contig1117	pescadillo homolog	3.48309	pes1
contig5660	polypeptide n-acetylgalactosaminyltransferase 14	3.47038	galnt14
contig4775	acid ceramidase precursor	3.46834	asah1
contig1373	creatine kinase b-type	3.46834	ckb
contig17461	25-hydroxyvitamin d-1 alpha mitochondrial	3.46834	cyp27b1
contig1507	heat shock factor protein 1	3.46834	hsf1
contig13713	tyrosine-protein phosphatase non-receptor type 1	3.46834	ptpn1
contig54127	sirtuin 3	3.46834	sirt3
contig15639	activating signal cointegrator 1	3.46834	trip4
contig10598	ubiquitin-like modifier-activating enzyme 5	3.46834	uba5
contig3545	6-phosphofructo-2-kinase fructose- -bisphosphatase 1	3.45828	pfkfb1
contig3469	annexin a4	3.44732	anxa4
contig12976	calcium uniporter mitochondrial precursor	3.44732	mcu
contig2443	dnaj homolog subfamily a member 1	3.44442	dnaja1
contig7173	microtubule-associated proteins 1a 1b light chain 3b	3.44059	map1lc3b
contig1391	vacuolar-sorting protein snf8	3.43988	snf8
contig3639	zinc finger protein 395	3.42209	znf395
contig1142	plakophilin 2	3.41929	pkp2
contig1033	adenomatous polyposis coli protein	3.41498	apc
contig5922	peroxisomal targeting signal 1 receptor	3.41498	pex5
contig5329	btb poz domain-containing protein 1	3.40528	btbd1
contig14735	exosome component 10	3.39126	exosc10
contig1694	katanin p80 wd40-containing subunit b1	3.39126	katnb1
contig5714	presenilin-2	3.39126	psen2
contig5704	ddb1- and cul4-associated factor 13	3.39126	dcaf13
contig2730	tripartite motif-containing protein 39	3.37486	trim39
contig12190	nudix hydrolase	3.36924	nudt8
contig4767	arginase- mitochondrial precursor	3.36825	arg2
contig169	amp deaminase 1	3.36783	ampd1
contig6927	histone deacetylase 11	3.36323	hdac11
contig4777	ist1 homolog	3.36323	ist1
contig4024	ring finger protein 114	3.36323	rnf114
contig13786	serine threonine-protein kinase tbk1	3.36323	tbk1
contig7897	clip-associating protein 1	3.35272	clasp1
contig9281	elongator complex protein 3	3.35272	elp3
contig922	acyl-coenzyme a thioesterase 11	3.34383	acot11
contig12391	26s proteasome non-atpase regulatory subunit 5	3.34383	psmd5
contig12003	u3 small nucleolar rna-associated protein 18 homolog	3.33764	utp18
contig2133	fh1 fh2 domain-containing protein 1	3.3296	fhod1
contig996	hippocampus abundant transcript-like protein 1	3.3296	hiatl1
contig10817	wd repeat-containing protein 36	3.3296	wdr36
contig54097	wd repeat domain phosphoinositide-interacting protein 3	3.30826	wdr45b
contig3025	unconventional myosin-ic	3.30621	myo1c
contig96	acidic coiled-coil containing protein 2	3.29743	tacc1
contig2645	kinesin-like protein kif1c	3.2964	kif1c
contig54171	methionine-r-sulfoxide reductase mitochondrial precursor	3.28245	msrb2
contig4532	melanoma inhibitory activity protein 3 precursor	3.26794	mia3
contig4867	n-alpha-acetyltransferase auxiliary subunit	3.26543	naa
contig631	ring finger protein 141	3.25722	rnf141
contig2706	importin subunit alpha-1	3.25513	kpna1
contig7676	sorting nexin-14	3.25306	snx14
contig9428	ccr4-not transcription complex subunit 2	3.23711	cnot2
contig10668	ero1-like protein alpha precursor	3.23711	ero1l
contig3118	dna-directed rna polymerase ii subunit rpb3	3.23711	polr2c
contig1108	proline dehydrogenase 1	3.23711	prodh
contig2006	dna polymerase zeta catalytic subunit	3.23711	rev3l
contig7429	zinc finger and btb domain-containing protein 17	3.20821	zbtb17
contig11853	autophagy-related protein 101	3.19507	atg101
contig3707	folliculin	3.19507	flcn
contig281	voltage-dependent calcium channel gamma-1 subunit	3.19376	cacng1
contig13872	rho-guanine nucleotide exchange factor	3.18573	arhge
contig5398	v-type proton atpase 116 kda subunit a isoform 1	3.18573	atp6v0a1
contig3487	bloodthirsty-related gene member 6	3.18573	btr06
contig4326	protein l-myc-1	3.18573	mycl
contig14981	transformation transcription domain-associated protein	3.18573	trrap
contig726	zinc finger and btb domain-containing protein 16	3.18573	zbtb16
contig2541	gaba receptor-associated protein	3.1802	gabarap
contig2464	sequestosome 1	3.17826	sqstm1
contig2393	apolipoprotein e precursor	3.16004	apoe
contig85	protein phosphatase mitochondrial	3.15112	ppm1k
contig4361	kinase d-interacting substrate of 220 kda	3.14462	kidins220
contig7971	liprin-beta-2 isoform 2	3.14462	ppfibp2
contig1452	x-box binding protein 1	3.14462	xbp1
contig16071	d-beta-hydroxybutyrate mitochondrial precursor	3.14462	bdh1
contig6131	casein kinase ii subunit alpha	3.1304	csnk2a2
contig1659	hamartin isoform 3	3.1215	tsc1
contig14699	v-type proton atpase subunit s1 precursor	3.11099	atp6ap1
contig12574	stomatin-like protein 2	3.11099	stoml2
contig5708	mkl myocardin-like protein 2	3.10499	mkl2
contig10106	Poly ADP-ribose polymerase 1	3.1011	parp1
contig8139	n-acetyltransferase 10	3.09838	nat10
contig4068	wd repeat-containing protein 43	3.0936	wdr43
contig2646	lysosome-associated membrane glycoprotein 1 precursor	3.08297	lamp1
contig5829	alkylated dna repair protein alkb homolog 8	3.08297	alkbh8
contig5902	annexin a2	3.08297	anxa2
contig18895	brca1-a complex subunit abraxas	3.08297	fam175a
contig7087	glucose-6-phosphatase 3	3.08297	g6pc3
contig609	kelch-like protein 33	3.08297	klhl33
contig4257	lrr and pyd domains-containing protein 3	3.08297	nlrp3
contig13158	nuclear pore complex protein nup107	3.08297	nup107
contig6461	pogo transposable element with znf domain	3.08297	pogz
contig5663	ribonuclease t2 precursor	3.08297	rnaset2
contig3177	letm1 and ef-hand domain-containing protein mitochondrial precursor	3.06985	letm1
contig12631	polyribonucleotide 5 -hydroxyl-kinase clp1	3.05214	clp1
contig11068	polynucleotide 5 -hydroxyl-kinase nol9	3.05214	nol9
contig3236	vacuolar protein sorting-associated protein 45	3.05214	vps45
contig14234	adp-ribosylation factor	3.04318	arf1
contig2083	extracellular matrix protein 1 precursor	3.03158	ecm1
contig8264	hexokinase 1	3.03158	hk1
contig10484	nuclear pore complex protein nup155	3.02691	nup155
contig2493	ran gtpase-activating protein 1	3.02691	rangap1
contig4418	serine threonine-protein kinase rio2	3.02131	riok2
contig343	carnitine o-acetyltransferase	3.01182	crat
contig129	sorbin and sh3 domain-containing protein 1	3.01042	sorbs1
contig8343	protein yipf4	3.00589	yipf4
contig5941	insulin receptor substrate 1	2.98938	irs1
contig14338	regulator of chromosome condensation	2.9881	rcc1
contig12184	nucleolar protein 11	2.98351	nol11
contig2683	luc7-like 2	2.97286	luc7l2
contig4477	solute carrier family 41 member 2	2.97286	slc41a2
contig4046	bystin	2.96938	bysl
contig971	protein hook homolog 1	2.96552	hook1
contig3947	ctd small phosphatase-like protein 2	2.95965	ctdspl
contig18639	dynein light chain tctex-type 3	2.95965	dynlt3
contig163	protein mss51 mitochondrial	2.95628	mss51
contig1335	transmembrane emp24 domain-containing protein 7 precursor	2.92882	tmed7
contig3974	centrosomal protein 85kda	2.92882	cep85
contig608	krueppel-like factor 10	2.92882	klf10
contig7576	u4 u6 small nuclear ribonucleoprotein prp3	2.92882	prpf3
contig1555	cysteine protease atg4b	2.92265	atg4b
contig6590	pseudouridylate synthase 7 homolog	2.91696	pus7
contig13587	wd repeat-containing protein 5	2.9134	wdr5
contig4329	sodium potassium calcium exchanger 6 precursor	2.91169	slc8b1
contig11051	nucleoporin seh1	2.9068	seh1l
contig4617	creb atf bzip transcription factor	2.9068	crebzf
contig5815	transmembrane protein 59 precursor	2.90313	tmem59
contig7415	spermidine synthase	2.90079	srm
contig12810	sentrin-specific protease 6	2.89799	senp6
contig11829	serine threonine-protein kinase tousled-like 2	2.89799	tlk2
contig12110	gpn-loop gtpase 2	2.89028	gpn2
contig54126	leucine rich repeat containing 24 precursor	2.88348	lrrc24
contig4181	f-box lrr-repeat protein 3	2.88139	fbxl3
contig4641	repressor of rna polymerase iii transcription maf1 homolog	2.87977	maf1
contig8790	protein fam18b1	2.87743	fam18b
contig6418	cyclin-d-binding myb-like transcription factor 1	2.87203	dmtf1
contig1389	coatomer subunit gamma-2	2.85509	copg2
contig1284	diacylglycerol o-acyltransferase 1	2.85174	dgat1
contig5266	nuclear pore complex protein nup160	2.85174	nup160
contig5011	periodic tryptophan protein 1 homolog	2.84581	pwp1
contig2516	gamma-soluble nsf attachment protein	2.84073	napg
contig7584	ranbp-type and c3hc4-type zinc finger-containing protein 1	2.83633	rbck1
contig5080	protein jade-1	2.83247	jade1
contig8498	protein numb homolog	2.83247	numb
contig2264	choline ethanolaminephosphotransferase 1	2.82752	cept1
contig5190	ubiquitin conjugation factor e4 b	2.81577	ube4b
contig2544	dcc-interacting protein 13-alpha	2.81166	appl1
contig165	cop9 signalosome complex subunit 2	2.80656	cops2
contig3243	homeobox protein six2	2.8027	six2
contig1603	pre-mrna-splicing factor syf2	2.80228	syf2
contig149	ras-related gtp-binding protein a	2.80036	rraga
contig453	desmin	2.79564	des
contig5435	protein os-9 precursor	2.79394	os9
contig9716	ankyrin repeat domain-containing protein 46	2.77467	ankrd46
contig10682	autophagy-related protein 16-1	2.77467	atg16l1
contig1497	dna damage-inducible transcript 4 protein	2.77467	ddit4
contig251	nucleolar gtp-binding protein 2	2.77467	gnl2
contig5524	btb poz domain-containing adapter for cul3-mediated degradation protein 2	2.77467	kctd10
contig2252	lysine-specific demethylase 2a	2.77467	kdm2a
contig3406	geranylgeranyl transferase type-2 subunit alpha	2.77467	rabggta
contig1633	thioredoxin domain-containing protein 9	2.77467	txndc9
contig5859	at-rich interactive domain-containing protein 4a	2.77467	arid4a
contig3495	imap family member 7	2.77467	gimap7
contig1616	transcriptional enhancer factor tef-1	2.76266	tead1
contig63	laminin subunit alpha-1 precursor	2.76136	lama1
contig7130	rrp12-like protein	2.75844	rrp12
contig8007	26s proteasome non-atpase regulatory subunit 2	2.75374	psmd2
contig2746	mothers against decapentaplegic homolog 2	2.74967	smad2
contig2674	ras-related protein rab-1b	2.74124	rab1b
contig3825	dysferlin-interacting protein 1	2.74041	dysf
contig3278	ccaat-box-binding transcription factor	2.72329	cebpz
contig831	acetylcholine receptor subunit alpha precursor	2.72219	chrna1
contig542	taxilin alpha	2.72133	txlna
contig5013	mitofusin-1	2.72026	mfn1
contig2007	alpha-soluble nsf attachment protein	2.71861	napa
contig8987	an1-type zinc finger protein 5	2.71686	zfand5
contig422	fibronectin precursor	2.71527	fn1
contig2488	endothelin-converting enzyme 1	2.71088	ece1
contig5843	ubiquitin-conjugating enzyme e2 g1	2.71088	ube2g1
contig5953	hiv tat specific factor 1	2.70861	htatsf1
contig5971	ras-related protein rab-35	2.70861	rab35
contig12630	max-like protein x	2.70352	mlx
contig8974	peroxisomal biogenesis factor 6	2.70352	pex6
contig5784	trafficking protein particle complex 9	2.70352	trappc9
contig5083	inward rectifier potassium channel 2	2.66957	kcnj2
contig1665	rab11 family-interacting protein 1 isoform 1	2.66586	rab11fip1
contig2502	trafficking protein particle complex subunit 11	2.66586	trappc11
contig4523	zinc finger ccch domain-containing protein 13	2.66586	zc3h13
contig12984	cytochrome family subfamily polypeptide 4	2.66368	cyp3a4
contig11580	peroxisomal membrane protein pex13	2.66368	pex13
contig4565	charged multivesicular body protein 5	2.66304	chmp5
contig3172	serine threonine-protein phosphatase 6 regulatory subunit 2	2.65906	ppp6r2
contig4799	ras-related protein rab-18	2.65906	rab18
contig1858	cd302 antigen precursor	2.65135	cd302
contig12333	cop9 signalosome complex subunit 5	2.64518	cops5
contig1461	c19orf29 protein	2.64254	cactin
contig1107	ectonucleotide pyrophosphatase phosphodiesterase family member 4 precursor	2.64083	enpp6
contig5168	ap-1 complex subunit gamma-1	2.63238	ap1g1
contig4139	sn1-specific diacylglycerol lipase beta	2.63238	daglb
contig9240	trf1-interacting ankyrin-related adp-ribose polymerase 2	2.63238	tnks
contig7275	u2-associated sr140	2.63238	u2surp
contig3549	ubiquitin carboxyl-terminal hydrolase isozyme l5	2.63238	uchl5
contig317	importin subunit alpha-4	2.62669	kpna3
contig6360	hmg box-containing protein 1	2.62549	hbp1
contig4106	g patch domain-containing protein 1	2.62052	sugp1
contig5896	rab5 gdp gtp exchange factor	2.61145	rabgef1
contig2036	protein btg1	2.60161	btg1
contig9418	serine threonine-protein kinase 25	2.60125	stk25
contig1029	protein phosphatase 1 regulatory subunit 3a	2.59969	ppp1r3a
contig1735	myomegalin isoform 4	2.5985	pde4dip
contig7234	solute carrier family 25 member 42	2.58969	slc25a42
contig6548	ubiquitin-conjugating enzyme e2 r2	2.58969	ube2r2
contig2278	transient receptor potential cation channel subfamily m member 7	2.58397	trpm7
contig5254	atp-dependent -nad h-hydrate dehydratase	2.58198	carkd
contig7771	conserved oligomeric golgi complex subunit 4	2.57996	cog4
contig3452	titin isoform n2-a	2.57648	ttn
contig2925	coiled-coil domain-containing protein 141	2.57361	ccdc141
contig4077	ruvb-like 1	2.57361	ruvbl1
contig8819	procollagen galactosyltransferase 1 precursor	2.56914	colgalt1
contig12197	solute carrier family 35 member b1	2.55705	slc35b1
contig6252	vacuolar protein sorting-associated protein 8 homolog	2.55705	vps8
contig1299	basal cell adhesion molecule precursor	2.5527	bcam
contig127	e3 ubiquitin-protein ligase nedd4	2.55005	nedd4l
contig2598	n-alpha-acetyltransferase auxiliary subunit	2.54928	naa15
contig1193	phd finger protein 20	2.54781	phf20
contig3416	e3 ubiquitin-protein ligase ubr1	2.54345	ubr1
contig1674	acetyl- carboxylase 1	2.54345	acaca
contig2230	grpe protein homolog mitochondrial precursor	2.54345	grpel1
contig2794	wd repeat domain phosphoinositide-interacting protein 2	2.53339	wipi2
contig54129	activator of basal transcription 1	2.53128	abt1
contig1810	serine threonine-protein phosphatase 2a 56 kda regulatory subunit gamma isoform	2.53128	ppp2r5c
contig1913	btb poz domain-containing protein 10	2.52803	btbd10
contig3014	translation initiation factor eif-2b subunit beta	2.52653	eif2b2
contig1563	nfu1 iron-sulfur cluster scaffold homolog	2.52566	nfu1
contig9576	importin-13	2.52243	ipo13
contig9162	golgi reassembly-stacking protein 2	2.51775	gorasp2
contig7276	ef-hand domain-containing family member a1	2.50063	micu2
contig3338	coatomer subunit alpha	2.4972	copa
contig5785	ena vasp-like protein	2.4972	evl
contig1745	tubulin subunit beta	2.48991	tubb
contig2329	ubiquitin-conjugating enzyme e2 b	2.48763	ube2b
contig12151	ccaat enhancer-binding protein beta	2.48564	cebpb
contig11271	growth arrest and dna damage-inducible protein gadd45 gamma	2.48564	gadd45g
contig2072	interleukin-11 receptor subunit alpha precursor	2.48564	il11ra
contig5806	centromere kinetochore protein zw10 homolog	2.48399	zw10
contig3197	actin-binding lim protein 2 isoform 5	2.48001	ablim2
contig4559	lysine-specific histone demethylase 1b	2.4787	kdm1b
contig862	ubiquitin carboxyl-terminal hydrolase 5	2.47239	usp5
contig1097	acyl- dehydrogenase family member mitochondrial	2.46637	acad9
contig2936	shc-transforming protein 1 isoform a	2.46637	shc1
contig4248	abhydrolase domain-containing protein 14b	2.46637	abhd14b
contig972	translation initiation factor eif-2b subunit gamma	2.45297	eif2b3
contig232	niemann-pick c1 protein precursor	2.44971	npc1
contig8690	filamin-a-interacting protein 1	2.44824	filip1l
contig3637	e3 ubiquitin-protein ligase rnf181	2.44824	rnf181
contig2796	rab3 gtpase-activating protein catalytic subunit	2.44435	rab3gap2
contig16234	adp-ribosylation factor-like protein 1	2.44171	arl1
contig2452	ccr4-not transcription complex subunit 6	2.43721	cnot6
contig7211	polymerase delta-interacting protein 2	2.43491	poldip2
contig3455	transcriptional repressor ctcf	2.43114	ctcf
contig9131	apoptotic chromatin condensation inducer 1	2.42784	acin1
contig3449	rho gtpase-activating protein 10	2.42784	arhgap10
contig547	autophagy protein 5	2.42784	atg5
contig3410	nf-kappa-b inhibitor alpha	2.42784	nfkbia
contig12061	re1-silencing transcription factor	2.42784	rest
contig4626	mrna-decapping enzyme 2	2.42103	dcp2
contig5026	dynactin subunit 4	2.41732	dctn4
contig3208	protein pat1 homolog 1	2.41604	patl1
contig1399	sodium-coupled neutral amino acid transporter 3	2.41327	slc38a3
contig2122	splicing factor 3a subunit 1	2.41032	sf3a1
contig2989	forkhead box protein k2	2.40471	foxk2
contig6974	eukaryotic translation initiation factor 2-alpha kinase 4	2.39971	eif2ak4
contig5793	regulator of calcineurin 1	2.39786	rcan1
contig5765	vacuolar protein sorting-associated protein 52 homolog	2.3963	vps52
contig4601	enoyl- delta isomerase mitochondrial	2.39383	eci1
contig1580	serine threonine-protein kinase mtor	2.39383	mtor
contig4898	transmembrane protein 41b	2.3893	tmem41b
contig5597	v-type proton atpase catalytic subunit a	2.38524	atp6v1a
contig5773	f-box wd repeat-containing protein 5	2.38524	btrc
contig6847	neutral amino acid transporter b	2.37829	slc1a5
contig3862	splicing regulatory glutamine lysine-rich protein 1	2.37829	srek1
contig7329	dnaj homolog subfamily c member 2	2.3757	dnajc2
contig773	etoposide induced mrna	2.37059	ei24
contig15974	rab-like protein 3	2.36361	rabl3
contig4466	26s proteasome non-atpase regulatory subunit 11	2.35847	psmd11
contig6371	serine threonine-protein phosphatase 6 regulatory ankyrin repeat subunit c	2.35426	ankrd28
contig7592	large subunit gtpase 1 homolog	2.35076	lsg1
contig2080	ras homolog enriched in brain	2.34606	rhebl1
contig1811	mitochondrial inner membrane protein oxa1l	2.33425	oxa1l
contig11407	zinc finger fyve domain-containing protein 16	2.32714	zfyve16
contig1509	rna-binding protein nob1	2.32544	nob1
contig3283	homeobox protein six1	2.32429	six1
contig4290	eukaryotic translation initiation factor 3 subunit b	2.32288	eif3b
contig405	epididymal secretory protein e1 precursor	2.31222	npc2
contig4281	5 -amp-activated protein kinase subunit gamma-1	2.31222	prkag1
contig2306	netrin-1 precursor	2.31222	ntn1
contig3919	thioredoxin reductase 3	2.31222	txnrd3
contig2957	protein vprbp	2.2902	vprbp
contig7800	vacuolar protein sorting-associated protein 16 homolog	2.2902	vps16
contig6432	ral gtpase-activating protein subunit alpha-2	2.28788	ralgapa2
contig9558	charged multivesicular body protein 1b	2.28502	chmp1b
contig372	ras-related protein rab-7a	2.28139	rab7a
contig9772	anaphase-promoting complex subunit cdc26	2.28139	cdc26
contig6452	lysosome-associated membrane glycoprotein 2 precursor	2.27018	lamp2
contig2603	aminoacylase gene 1	2.25673	acy1
contig723	e3 ubiquitin-protein ligase huwe1	2.24916	huwe1
contig3554	cytoplasmic dynein 1 heavy chain 1	2.24616	dync1h1
contig1948	inhibitor of growth protein 5	2.24616	ing5
contig6945	udp-n-acetylhexosamine pyrophosphorylase	2.24286	uap1
contig4016	histone-lysine n-methyltransferase ezh2	2.2415	ezh2
contig17547	exocyst complex component 2	2.24108	exoc2
contig1025	charged multivesicular body protein 4c	2.23764	chmp4c
contig1343	lipoyl mitochondrial	2.23249	lias
contig1791	FERM, RhoGEF and pleckstrin domain-containing protein 1	2.22814	farp1
contig518	transcriptional enhancer factor tef-5	2.22659	tead3
contig3297	carboxy-terminal domain rna polymerase ii polypeptide a small phosphatase 1	2.21487	ctdsp1
contig10554	dnaj homolog subfamily b member 9 precursor	2.21487	dnajb9
contig914	interleukin-6 receptor subunit beta precursor	2.21487	il6st
contig4700	tripeptidyl-peptidase 2	2.21313	tpp2
contig8655	ubiquitin carboxyl-terminal hydrolase 14	2.19839	usp14
contig1002	ww domain-binding protein 2	2.19811	wbp2
contig5962	hepatocyte growth factor-regulated tyrosine kinase substrate	2.19233	hgs
contig3198	26s proteasome non-atpase regulatory subunit 1	2.19053	psmd1
contig1564	heat shock protein hsp 90-beta	2.19014	hsp90ab1
contig11012	coagulation factor vii precursor	2.18891	f7
contig4374	clathrin heavy chain 1	2.1861	cltc
contig10239	tubulin--tyrosine ligase-like protein 12	2.1861	ttll12
contig6317	5 -nucleotidase domain-containing protein 3	2.18408	nt5dc2
contig1063	nucleolar complex protein 2 homolog	2.18335	noc2l
contig10067	ubiquitin-conjugating enzyme e2 variant 1	2.18179	ube2v1
contig2032	glycylpeptide n-tetradecanoyltransferase 1	2.18099	nmt1
contig64	cell division cycle 5-like protein	2.1801	cdc5l
contig3483	protein uxt	2.1801	uxt
contig3435	wolfram syndrome 1	2.1801	wfs1
contig4123	protein kinase-like protein 196	2.17621	pomk
contig19363	target of myb protein 1	2.17621	tom1
contig11096	ubiquitin carboxyl-terminal hydrolase cyld	2.16771	cyld
contig458	platelet glycoprotein 4	2.15808	cd36
contig7633	motile sperm domain-containing protein 1	2.15808	mospd1
contig2508	vacuolar protein sorting-associated protein 35	2.15808	vps35
contig2281	60s ribosomal protein l3	2.15203	rpl3
contig3781	zinc finger protein 622	2.15137	znf622
contig1270	coagulation factor xiii a chain	2.14773	f13a1
contig2262	sigma non-opioid intracellular receptor 1	2.14247	sigmar1
contig3662	e3 ubiquitin-protein ligase ubr2	2.14185	ubr2
contig295	myotubularin-related protein 3	2.13881	mtmr3
contig2710	microfibrillar-associated protein 3-like precursor	2.13752	mfap3l
contig9328	corepressor interacting with rbpj 1	2.13436	cir1
contig3899	dual specificity protein phosphatase 8	2.13436	dusp8
contig5010	transportin-3	2.13436	tnpo3
contig253	actin-binding rho-activating protein	2.13436	abra
contig4485	proactivator polypeptide precursor	2.13377	psapl1
contig5447	heterogeneous nuclear ribonucleoprotein l	2.13238	hnrnpl
contig12329	cop9 signalosome complex subunit 4	2.13127	cops4
contig6470	run and sh3 domain-containing protein 1 isoform a	2.13005	rusc1
contig270	coiled-coil and c2 domain-containing protein 1a	2.12382	cc2d1a
contig13931	mitochondrial fission 1 protein	2.1183	fis1
contig6026	ancient ubiquitous protein 1	2.11403	aup1
contig3829	neuralized-like protein 2	2.1099	neurl2
contig5462	26s proteasome non-atpase regulatory subunit 4	2.1057	psmd4
contig5648	guanine nucleotide-binding protein subunit alpha-14	2.09642	gna14
contig2649	kelch domain-containing protein 3	2.09642	klhdc3
contig6553	nedd4 family-interacting protein 1	2.08957	ndfip1
contig140	transitional endoplasmic reticulum atpase	2.08897	vcp
contig1843	fragile x mental retardation syndrome-related protein 1	2.08801	fxr1
contig3363	acidic leucine-rich nuclear phosphoprotein 32 family member a	2.081	anp32a
contig2969	rrna methyltransferase 3	2.081	rnmtl1
contig19034	mitochondrial folate transporter carrier	2.081	slc25a32
contig398	sine oculis-binding protein homolog	2.07354	sobp
contig2003	homer protein homolog 1	2.07338	homer1
contig1329	glypican-5 precursor	2.07303	gpc5
contig1392	sorting nexin-6	2.07303	snx6
contig4602	lupus la protein homolog	2.06599	ssb
contig4157	ribosomal l1 domain containing 1	2.05652	rsl1d1
contig13732	adp-ribosylation factor-like protein 4d	2.05531	arl4d
contig2964	pre-mrna-processing factor 39	2.05398	prpf39
contig4578	mitogen-activated protein kinase kinase kinase mlt isoform 2	2.0521	zak
contig807	leucine zipper protein 1	2.05136	luzp1
contig11809	protein yipf3	2.04927	yipf3
contig2466	son of sevenless homolog 2	2.04797	sos2
contig891	ubiquitin carboxyl-terminal hydrolase 4	2.04797	usp4
contig1704	myeloid leukemia factor 2	2.04246	mlf2
contig324	phd and ring finger domain-containing protein 1	2.04114	phrf1
contig1038	splicing factor 3a subunit 3	2.04114	sf3a3
contig2342	ubiquitin-conjugating enzyme e2 q2	2.0395	ube2q2
contig850	connector enhancer of kinase suppressor of ras 1	2.03896	cnksr1
contig8450	er membrane protein complex subunit 7 precursor	2.03853	emc7
contig7398	protein ltv1 homolog	2.03818	ltv1
contig7774	cell division cycle protein 27 homolog	2.03476	cdc27
contig1593	eukaryotic translation initiation factor 4 2	2.03476	eif4g2
contig621	lymphocyte antigen 75 precursor	2.02879	ly75
contig801	oligosaccharyltransferase complex subunit ostc	2.02476	ostc
contig5565	rna polymerase-associated protein rtf1 homolog	2.02015	rtf1
contig757	egl nine homolog 2	2.01966	egln2
contig5681	eukaryotic initiation factor 4a-iii	2.01794	eif4a3
contig6128	mitochondrial precursor	2.01494	hspa9
contig6407	26s proteasome non-atpase regulatory subunit 7	2.01022	psmd7
contig2131	succinate dehydrogenase	2.00833	sdha
contig3857	nuclear speckle splicing regulatory protein 1	2.00393	nsrp1
contig1549	t-complex protein 1 subunit alpha	-2.01225	tcp1
contig8873	chloride channel protein 1	-2.02291	clcn1
contig3690	high mobility group protein b2	-2.02291	hmgb2
contig2016	nadp-dependent malic mitochondrial	-2.0367	me3
contig6472	methionine aminopeptidase 1	-2.04553	metap1
contig1368	stromal interaction molecule 1 precursor	-2.0474	stim1
contig2203	triple functional domain protein	-2.05057	trio
contig2473	myosin-10 isoform 3	-2.08785	myh10
contig202	cytosolic 10-formyltetrahydrofolate dehydrogenase	-2.09082	aldh1l1
contig4931	polymerase i and transcript release factor	-2.09191	ptrf
contig217	f-actin-capping protein subunit alpha-1	-2.14373	capza1
contig452	voltage-dependent l-type calcium channel subunit beta-1	-2.15602	cacnb1
contig901	dcn1-like protein 1	-2.16242	dcun1d1
contig10938	swi snf-related matrix-associated actin-dependent regulator of chromatin subfamily d member 3	-2.16242	smarcd3
contig116	triadin	-2.16534	trdn
contig5602	gtp:amp mitochondrial	-2.18282	ak3
contig1681	eukaryotic translation initiation factor 5	-2.19438	eif5
contig5521	camp-specific 3 -cyclic phosphodiesterase 4b	-2.19621	pde4b
contig8124	alpha 1 (dystrophin-associated protein acidic component)	-2.20104	snta1
contig6782	large neutral amino acids transporter small subunit 4	-2.26539	slc43a2
contig1697	target of nesh-sh3 precursor	-2.27054	abi3bp
contig2592	delta-1-pyrroline-5-carboxylate mitochondrial	-2.30986	aldh4a1
contig5453	procollagen- -oxoglutarate 5-dioxygenase 3 precursor	-2.31213	plod3
contig2308	serine threonine-protein kinase srpk1-like	-2.3246	srpk1
contig1360	s-adenosylmethionine synthase isoform type-1	-2.32876	mat1a
contig1037	peripheral myelin protein 22	-2.33935	pmp22
contig9046	protein phosphatase 1 regulatory subunit 3b	-2.36264	ppp1r3b
contig2023	solute carrier family 41 member 2	-2.36515	slc41a1
contig2202	glycogen muscle form	-2.37035	pygm
contig307	connexin sorting protein	-2.38767	cnst
contig787	high affinity cationic amino acid transporter 1	-2.38767	slc7a1
contig499	tubulin-folding cofactor b	-2.40269	tbcb
contig17883	homeobox protein hox-c8	-2.41682	hoxc8
contig1536	pra1 family protein 3	-2.42271	arl6ip5
contig2519	dual specificity protein kinase clk4	-2.42856	clk4
contig4520	fibroblast growth factor 4 precursor	-2.44144	fgf4
contig259	myosin-7	-2.46516	myh7
contig1527	dual specificity protein kinase clk2	-2.5003	clk2
contig5985	unconventional myosin-ic	-2.52282	myo1c
contig54031	60 kda heat shock mitochondrial	-2.53669	hspd1
contig3677	angiomotin-like protein 2	-2.5949	amotl2
contig6334	dimethylglycine dehydrogenase	-2.5949	dmgdh
contig8922	prostaglandin-h2 d-isomerase precursor	-2.61154	ptgds
contig1054	sodium- and chloride-dependent taurine transporter	-2.61986	slc6a6
contig6704	myoblast determination protein 2	-2.64897	myod2
contig792	laminin subunit alpha-5 precursor	-2.66699	lama5
contig2814	glycine mitochondrial	-2.70303	gatm
contig14008	phosphoserine phosphatase	-2.70303	psph
contig1179	43 kda receptor-associated protein of the synapse	-2.70303	rapsn
contig2547	hexokinase 1	-2.7156	hk1
contig224	troponin fast skeletal muscle	-2.71634	tnnt3
contig19631	n-acetyltransferase 14	-2.73907	nat14
contig2977	fatty acid-binding heart	-2.74461	fabp3
contig478	bisphosphoglycerate mutase	-2.7839	bpgm
contig54032	trafficking kinesin-binding protein 2	-2.78838	trak2
contig2565	rhotekin isoform a	-2.82055	rtkn
contig13687	calcyclin-binding protein	-2.82778	cacybp
contig7230	pyruvate kinase muscle isozyme	-2.82778	pkm
contig8441	galactosylgalactosylxylosylprotein 3-beta-glucuronosyltransferase 1	-2.86521	lgals3
contig1128	sarcoplasmic reticulum histidine-rich calcium-binding protein precursor	-2.87196	hrc
contig1939	myosin light chain kinase skeletal cardiac muscle	-2.87436	mylk2
contig659	dnaj homolog subfamily b member 4	-2.92067	dnajb4
contig4965	alpha 2	-2.93471	actn2
contig10738	engulfment and cell motility protein 3	-2.94876	elmo3
contig822	trans- -enoyl- reductase	-2.95643	tecr
contig598	calmodulin	-3.00079	calm1
contig12112	solute carrier family 22 member 8	-3.05283	slc22a8
contig6631	eh domain-containing protein 3	-3.08917	ehd3
contig3611	6- muscle type	-3.11535	pfkm
contig5665	dual specificity tyrosine-phosphorylation-regulated kinase 2	-3.1235	dyrk2
contig4478	prolow-density lipoprotein receptor-related protein 1 precursor	-3.14534	lrp1
contig905	cu059 protein	-3.15353	c21orf59
contig1910	cysteine-rich protein 1	-3.19662	crip1
contig7331	peptidyl-prolyl cis-trans isomerase fkbp4	-3.20635	fkbp4
contig3318	ubiquitin-conjugating enzyme e2 d3	-3.22284	ube2d3
contig1952	septin 11	-3.24363	40787
contig3124	alpha 3	-3.24363	actn3
contig5441	collagen alpha-1 chain precursor	-3.26196	col1a1
contig1153	14-3-3 protein eta	-3.26766	ywhah
contig3371	regulator of g-protein signaling 5	-3.29512	rgs5
contig19793	protein fam214b	-3.35175	fam214b
contig2289	cytosolic carboxypeptidase 1	-3.36377	agtpbp1
contig15539	peptidyl-trna hydrolase domain containing 1	-3.36377	ptrhd1
contig12278	ectonucleotide pyrophosphatase phosphodiesterase family member 3	-3.37878	enpp3
contig11052	chromobox protein homolog 1	-3.39809	cbx1
contig4749	cytochrome c oxidase subunit 6b1	-3.45987	cox6b1
contig15385	bloom syndrome protein homolog	-3.62978	blm
contig3163	golli-mbp isoform 1	-3.63407	mbp
contig1241	transgelin	-3.64908	tagln
contig10098	rab5-interacting protein	-3.67611	rip5
contig5940	protein cyr61 precursor	-3.69413	cyr61
contig833	adp atp translocase 2	-3.71216	slc25a5
contig1863	alpha-2-macroglobulin precursor	-3.7491	a2m
contig12415	transmembrane protein 41b	-3.78424	tmem41b
contig4443	myosin heavy chain iia	-3.83338	myh2
contig1505	troponin cardiac muscle	-3.83947	tnnt2
contig10397	branched-chain-amino-acid cytosolic	-3.91939	bcat1
contig13114	von willebrand factor a domain-containing protein 7 precursor	-3.96444	vwa7
contig37	myosin heavy chain	-4.00048	myh3
contig1105	heat shock 70 kda protein 4	-4.0087	hspa4
contig2926	ezrin	-4.08833	ezr
contig4902	116 kda u5 small nuclear ribonucleoprotein component	-4.14464	eftud2
contig8163	vascular endothelial growth factor receptor 2 precursor	-4.17038	kdr
contig2434	prelamin-a c	-4.18068	lmna
contig1023	cystathionine beta-synthase	-4.23217	cbs
contig3513	cyclin-y-like protein 1	-4.28727	ccnyl1
contig8510	myoblast determination protein 1	-4.31876	myod1
contig8351	unconventional myosin-ixa	-4.32484	myo9a
contig5636	nuclear receptor interacting protein 1	-4.32484	nrip1
contig54159	sphingomyelin phosphodiesterase 3	-4.32484	smpd3
contig4097	sarcoplasmic endoplasmic reticulum calcium atpase 1	-4.6492	atp2a1
contig3422	rho gtpase-activating protein 18	-4.71801	arhgap18
contig6140	solute carrier family facilitated glucose transporter member 4	-4.78822	slc2a4
contig65	four and a half lim domains protein 1	-4.83842	fhl1
contig13857	inactive serine protease 35 precursor	-4.86545	prss35
contig6524	cytochrome c	-4.96085	cycs
contig11844	prostaglandin e synthase 3	-5.01288	ptges3
contig1793	myosin light chain 3	-5.04849	myl3
contig1476	nad kinase	-5.13575	nadk
contig4221	platelet endothelial cell adhesion molecule precursor	-5.13575	pecam1
contig957	nicotinamide riboside kinase 2	-5.18981	nmrk2
contig7857	serine threonine-protein kinase sbk1	-5.29793	sbk1
contig8337	testin	-5.33848	tes
contig7672	transducin-like enhancer protein 4	-5.40605	tle4
contig4260	myomesin 2	-5.49615	myom2
contig6591	nuak family snf1-like kinase 1	-5.67635	nuak1
contig13216	caveolin-1	-5.76645	cav1
contig18123	interferon-induced transmembrane protein 5	-5.78945	ifitm5
contig3285	pdz and lim domain protein 3	-5.93794	pdlim3
contig276	myoglobin	-6.02983	mb
contig4099	pleckstrin homology domain-containing family a member 6	-6.05478	plekhg6
contig12802	sarcoplasmic endoplasmic reticulum calcium atpase 2	-6.12686	atp2a2
contig23140	ef-hand 3	-6.12686	cetn3
contig12986	nadh dehydrogenase	-6.48726	ndufa9
contig10465	dual specificity mitogen-activated protein kinase kinase 6	-6.68384	map2k6
contig6354	bag family molecular chaperone regulator 2	-6.79618	bag2
contig8333	hsp70-binding protein 1	-7.25549	hspbp1
contig1882	collagen alpha-1 chain precursor	-7.27873	col24a1
contig857	myosin light chain 4	-7.6808	myl4
contig2091	calsequestrin-2 precursor	-7.71591	casq2
contig2126	l-lactate dehydrogenase b chain	-7.71591	ldh-b
contig679	heat shock 70kda protein 8	-7.78223	hspa8
contig1572	apelin precursor	-7.78471	apln
contig9055	calponin-1	-8.10908	cnn1
contig4664	solute carrier family 25 member 38	-8.10908	slc25a38
contig3627	alpha skeletal muscle	-8.18631	acta1
contig1571	cysteine and histidine-rich domain-containing protein 1	-8.96503	chordc1
contig562	striated muscle-specific serine threonine-protein kinase isoform 1	-8.98756	obsl1
contig1071	tropomyosin alpha-1 chain	-9.18245	tpm1
contig5667	connective tissue growth factor precursor	-9.19029	ctgf
contig8295	troponin skeletal muscle	-9.29841	tnnc1
contig408	heat shock protein hsp 90-alpha	-9.61765	hsp90aa1
contig1017	myosin-binding protein slow-type	-10.4564	mybpc1
contig1290	myosin-4	-10.7748	myh4
contig10264	vip36-like protein precursor	-12.4339	lman2l
contig10165	neural cell adhesion molecule 1 precursor	-12.9745	ncam1
contig3693	transforming growth factor-beta-induced protein ig-h3 precursor	-12.9745	tgfbi
contig10437	cysteine and glycine-rich protein 3	-14.2359	csrp3
contig3932	myosin-binding protein cardiac-type	-14.7765	mybpc3
contig3748	troponin cardiac muscle	-14.8874	tnni1
contig14780	vascular endothelial growth factor a precursor	-16.2182	vegfa
contig1688	adp-ribosylarginine hydrolase	-20.543	adprh
contig22735	tetraspanin 14	-23.7866	tspan14
contig442	parvalbumin isoform 1d	-28.8694	pvalb
contig2951	four and a half lim domains protein 5	-33.8355	fhl2
contig4688	protein unc-45 homolog b	-44.2095	unc45b
contig3457	e3 ubiquitin isg15 ligase trim25	-45.0865	trim25
