# Supplementary material for: mRNA-seq reveals skeletal muscle atrophy in response to handling stress in a marine teleost, the red cusk-eel (Genypterus chilensis)
Source: BMC Genomics. 2015 Dec 1;16:1024. doi: 10.1186/s12864-015-2232-7 (PMC4667402; doi:10.1186/s12864-015-2232-7)
Supplement: Additional file 2: Table S2. — Enriched Molecular functions of up-regulated and down-regulated transcripts in response to handling stress. (XLSX 10 kb) [file 12864_2015_2232_MOESM2_ESM.xlsx]

## Sheet: Hoja1
GO ID	GO term	p-value	fold enrichment
Enrichment of up regulated transcripts in skeletal muscle under stress
GO:0004842	ubiquitin-protein ligase activity	8.1E-05	3.4
GO:0016881	acid-amino acid ligase activity	1.2E-04	3.1
GO:0019787	small conjugating protein ligase activity	3.4E-04	3.3
GO:0016879	ligase activity, forming carbon-nitrogen bonds	5.6E-04	2.8
GO:0004221	ubiquitin thiolesterase activity	9.5E-04	3.9
GO:0000166	nucleotide binding	3.6E-03	2.4
GO:0008234	cysteine-type peptidase activity	4.7E-03	2.7
GO:0005525	GTP binding	4.8E-03	3.1
GO:0016790	thiolester hydrolase activity	5.5E-03	3.1
GO:0017076	purine nucleotide binding	8.6E-03	1.3
Enrichment of down regulated transcripts in skeletal muscle under stress
GO:0008092	cytoskeletal protein binding	3.3E-07	5.4
GO:0008307	structural constituent of muscle	3.9E-07	3.9
GO:0003779	actin binding	4.1E-06	6.9
GO:0032559	adenyl ribonucleotide binding	1.0E-05	2.2
GO:0030554	adenyl nucleotide binding	1.2E-05	2.1
GO:0001883	purine nucleoside binding	1.7E-05	2.1
GO:0001882	nucleoside binding	1.9E-04	2.1
GO:0005524	ATP binding	2.0E-04	2.2
GO:0000146	microfilament motor activity	2.5E-03	5.7
GO:0005198	structural molecule activity	3.7E-03	3.0
