# Supplementary material for: mRNA-seq reveals skeletal muscle atrophy in response to handling stress in a marine teleost, the red cusk-eel (Genypterus chilensis)
Source: BMC Genomics. 2015 Dec 1;16:1024. doi: 10.1186/s12864-015-2232-7 (PMC4667402; doi:10.1186/s12864-015-2232-7)
Supplement: Additional file 3: Table S3. — Enriched cellular component of up-regulated and down-regulated transcripts in response to handling stress. (XLSX 10 kb) [file 12864_2015_2232_MOESM3_ESM.xlsx]

## Sheet: Hoja1
GO ID	GO term	p-value	fold enrichment
Enrichment of up regulated transcripts in skeletal muscle under stress
GO:0031974	membrane-enclosed lumen	2.4E-05	3.1
GO:0043233	organelle lumen	2.4E-05	3.1
GO:0070013	intracellular organelle lumen	4.3E-05	3.1
GO:0005730	nucleolus	1.2E-04	5.8
GO:0031981	nuclear lumen	3.3E-04	3.0
GO:0031967	organelle envelope	1.8E-03	2.7
GO:0031975	envelope	1.9E-03	2.7
GO:0005635	nuclear envelope	5.1E-03	4.6
GO:0000151	ubiquitin ligase complex	7.3E-03	3.1
GO:0005776	autophagic vacuole	8.1E-03	4.6
Enrichment of down regulated transcripts in skeletal muscle under stress
GO:0044449	contractile fiber part	7.5E-07	7.2
GO:0030017	sarcomere	4.3E-06	6.8
GO:0043292	contractile fiber	1.2E-06	5.7
GO:0030016	myofibril	2.0E-05	5.7
GO:0015629	actin cytoskeleton	7.8E-05	4.3
GO:0016459	myosin complex	2.2E-04	3.1
GO:0031672	A band	4.9E-04	3.1
GO:0044430	cytoskeletal part	1.5E-04	3.3
GO:0032982	myosin filament	1.6E-03	2.8
GO:0005859	muscle myosin complex	2.3E-03	3.5
GO:0005856	cytoskeleton	3.8E-03	4.7
GO:0016460	myosin II complex	4.4E-03	3.3
