# Supplementary material for: mRNA-seq reveals skeletal muscle atrophy in response to handling stress in a marine teleost, the red cusk-eel (Genypterus chilensis)
Source: BMC Genomics. 2015 Dec 1;16:1024. doi: 10.1186/s12864-015-2232-7 (PMC4667402; doi:10.1186/s12864-015-2232-7)
Supplement: Additional file 4: Table S4. — Enriched KEGG pathways of up-regulated and down-regulated transcripts in response to handling stress. (XLSX 10 kb) [file 12864_2015_2232_MOESM4_ESM.xlsx]

## Sheet: Hoja1
KEGG PATHWAY	p-value	fold enrichment
Enrichment of up regulated transcripts in skeletal muscle under stress
Ubiquitin mediated proteolysis	2.4E-04	2.3
Regulation of autophagy	3.4E-04	2.8
Proteasome	1.3E-03	3.1
RNA polymerase	5.3E-03	3.4
RNA degradation	7.3E-03	3.0
Spliceosome	9.8E-03	2.7
Enrichment of down regulated transcripts in skeletal muscle under stress
Muscle contraction	2.0E-05	4.7
Hypertrophic cardiomyopathy (HCM)	1.3E-04	5.2
Dilated cardiomyopathy	5.2E-04	3.1
Glicine, serine and threonine metabolism	5.5E-03	2.8
