# Supplementary material for: mRNA-seq reveals skeletal muscle atrophy in response to handling stress in a marine teleost, the red cusk-eel (Genypterus chilensis)
Source: BMC Genomics. 2015 Dec 1;16:1024. doi: 10.1186/s12864-015-2232-7 (PMC4667402; doi:10.1186/s12864-015-2232-7)
Supplement: Additional file 5: Table S5. — Primer sequences for qPCR assay, amplicon size and PCR. (XLSX 10 kb) [file 12864_2015_2232_MOESM5_ESM.xlsx]

## Sheet: Hoja1
Gene	Primer	Sequence (5´-3´)	Size (bp)	Efficiency (%)	Annealing T° (°C)
eif4ebp3	Foward	AACTGGCTGTCATCTGC	159	0.969	60
	Reverse	GTTTCTCTTGGATTGTCG
myod1	Foward	AAGGAAGGCTGCTACCAT	184	0.9837	62
	Reverse	GCTTTCATCTCGGTTGCT
myod2	Foward	CTGTCTGTCCAGCATCGT	186	1.0167	60
	Reverse	ATGAGGTTCGGGTCTTG
smad2	Foward	AAGCCCTGGTTGACTGACTG	170	0.9566	65
	Reverse	TTTGCGGAGTGTCTGAGTGA
fbx032	Foward	AGGGGACTTTGGTGTTG	188	1.0186	60
	Reverse	GGTGGGATGGAAGAAGA
psmd1	Foward	CTACGCTCTTGGTGCTGG	140	1.0097	64
	Reverse	TCTTCTTCTCCTCATCCTCTGG
foxo1	Foward	TGACAGCATTCTTCCAG	256	1.0363	57
	Reverse	CTCACTCCCAGTAGCA
ddit4	Foward	CAGGCACGCACTCAAACTA	239	0.9625	64
	Reverse	GACTGGCTACCAACGCAT
atg5	Foward	TGTCCTCCTCCT TCCAC	105	1.019	52
	Reverse	ATCACTCCTGCGTTTCC
atg16l	Foward	TAAGAAGCGAGCAGACA	152	0.94	50
	Reverse	CAGGAATCACCAGCATTG
fau	Foward	CATTTAGGAGTTGGCGTTGG	134	1.0322	57
	Reverse	CCAAGGTTGAAAAGCAGGAG
